# Supplementary material for: Recovery of clinically relevant multidrug‐resistant Klebsiella pneumoniae lineages from wastewater in Kumasi Metropolis, Ghana
Source: Environ Microbiol Rep. 2024 Nov 8;16(6):e70018. doi: 10.1111/1758-2229.70018 (PMC11549030; doi:10.1111/1758-2229.70018)
Supplement: Supplementary file 1 — TABLE S1: Analyte, physicochemical and microbial characteristics of wastewater samples. TABLE S2: Minimum inhibitory concentration of K. pneumoniae strains from this study when tested against 19 antibiotics. TABLE S3: Metadata and genetic determinants (AMR, plasmid replicons, virulence) of genomes from this study. TABLE S4: Metadata and genetic determinants (AMR, plasmid replicons, virulence) of genomes from Pathogenwatch. TABLE S5: Single nucleotide polymorphisms distances of K. pneumoniae ST18 and ST147 genome alignments. TABLE S6: Information, AMR genes and heavy metal resistance genes of reconstructed plasmids from draft genomes in this study. [file EMI4-16-e70018-s001.xlsx]

## Sheet: Table S1
Analyte, physicochemical and microbial characteristics of wastewater samples
Parameter	Location	Mean	Standard Error	GEPA, 2007
PH	W1	7.77	0.11	6.5-8.5
	W2	8.05	0.11
	W3	8.3	0.24
	W4	7.95	0.08
Electrical Conductivity	W1	2074.83	241.53	1500
	W2	1206.17	162.45
	W3	1437.5	196.62
	W4	2023.33	216.17
Total Suspended Solids	W1	133.33	11.02	50
	W2	70.17	20.62
	W3	254.83	71.28
	W4	278	44.25
Chemical oxygen demand	W1	439.33	76.72	250
	W2	162.41	31.71
	W3	728.17	155.64
	W4	883.17	71.28
Biochemical oxygen demand	W1	222	41.99	50
	W2	96.17	18.08
	W3	359.17	83.1
	W4	506.92	39.99
BOD/COD	W1	2.02	2.48	-
	W2	1.68	0.09
	W3	2.06	0.55
	W4	1.77	0.34
Total Heterotrophic counts	W1	9.82 x 106	6.27 x 106	-
	W2	7.78 x 105	3.67 x 105
	W3	2.50 x 107	1.74 x 107
	W4	8.23 x 106	2.30 x 106
Sulfamethoxazole	W1	<LOQ	-	-
	W2	<LOD	-
	W3	0.127	-
	W4	<LOQ	-
Total nitrogen	W1	108.95	24.02	-
	W2	73.93	26.14
	W3	105.15	43.79
	W4	139.1	31.06
Total phosphate	W1	2.28	1.78	2
	W2	2.52	1.52
	W3	8.05	1.21
	W4	2.64	0.69
Key: Units; EC (μS/cm), All parameters except pH is in mg/l ,W1-AWSP, W2- CWSP, W3- KSTP, W4- KATH

## Sheet: Table S2
		Aminoglycosides				Betalactams						Cephalosporins										Carbapenems						Fluoroquinolones		Foliate inhibitors		glycylcycline		Nitrofurantoin		Quinolones		glycylcycline
Genomes	ST	Amikacin		Gentamicin		Ampicillin		Piperacillin/Tazobactam		Amoxicillin/Clavulanic Acid		Ceftriaxone		Cefuroxime		Cefuroxime Axetil		Cefepime		Cefoperazone/Sulbactam		Ertapenem		Imipenem		Meropenem		Ciprofloxacin		Trimethoprim/Sulfamethoxazole		Tigecycline		Nitrofurantoin		Nalidixic Acid		Tigecycline
		MIC	Interpretation	MIC	Interpretation	MIC	Interpretation	MIC	Interpretation	MIC	Interpretation	MIC	Interpretation	MIC	Interpretation	MIC	Interpretation	MIC	Interpretation	MIC	Interpretation	MIC	Interpretation	MIC	Interpretation	MIC	Interpretation	MIC	Interpretation	MIC	Interpretation	MIC	Interpretation	MIC	Interpretation	MIC	Interpretation	MIC	Interpretation
AEI-N_S22	ST18	<=2	S	<=1	S	>=32	R	<=4	S	4	S	<=1	S	2	S	2	S	<=1	S	<=8	S	<=0.5	S	<=0.25	S	<=0.25	S	<=0.25	S	<=20	S	<=0.5	S	128	R	8	S	<=0.5	S
GH-AEI-V1_S3	ST18	<=2	S	<=1	S	>=32	R	<=4	S	<=2	S	<=1	S	2	S	2	S	<=1	S	<=8	S	<=0.5	S	<=0.25	S	<=0.25	S	<=0.25	S	<=20	S	<=0.5	S	128	R	4	S	<=0.5	S
NG-AEI-U1_S5	ST18	NT	NT	NT	NT	NT	NT	NT	NT	NT	NT	NT	NT	NT	NT	NT	NT	NT	NT	NT	NT	NT	NT	NT	NT	NT	NT	NT	NT	NT	NT	NT	NT	NT	NT	NT	NT	NT	NT
GH-AEI-D_S18	ST147	8	S	>=16	R	>=32	R	>=128	R	>=32	R	>=64	R	>=64	R	>=64	R	>=64	R	>=64	R	<=0.5	S	<=0.25	S	<=0.25	S	>=4	R	>=320	R	2	S	128	R	>=32	R	2	S
GH-AEI-G_S16	ST147	8	S	>=16	R	>=32	R	>=128	R	>=32	R	>=64	R	>=64	R	>=64	R	>=64	R	>=64	R	<=0.5	S	<=0.25	S	<=0.25	S	>=4	R	>=320	R	2	S	256	R	>=32	R	2	S
GH-AEI-C_S15	ST147	4	S	>=16	R	>=32	R	>=128	R	>=32	R	>=64	R	>=64	R	>=64	R	>=64	R	>=64	R	<=0.5	S	<=0.25	S	<=0.25	S	>=4	R	>=320	R	2	S	128	R	>=32	R	2	S
GH-AEI-E_S17	ST147	8	S	>=16	R	>=32	R	>=128	R	>=32	R	>=64	R	>=64	R	>=64	R	>=64	R	>=64	R	<=0.5	S	<=0.25	S	<=0.25	S	>=4	R	>=320	R	2	S	256	R	>=32	R	2	S
NT - Not tested

## Sheet: Table S3
					Quality Control			Typing			aminoglycosides				aminoglycoside/quinolone	beta-lactams						multidrug efflux		fosfomycin	phenicol		phenicol/quinolone			sulfonamides		macrolide		quinolone	tetracycline	trimethoprim	biocide	Plasmid replicons								Virulence determinants
accession	country	Location	year	Host	contigs	G+C (%)	N50	ST	K_locus	O_locus	aadA1	aac(3)-IIe	aph(3") -Ib	aph(6)-Id	aac(6)-Ib-cr5	blaSHV-11	blaCTX-M-15	blaOXA-1	blaTEM.84	blaTEM	blaTEM-169	emrD	kdeA	fosA	catA1	catB3	oqxB	oqxA	oqxB19	sul2	sul1	erm(B)	mph(A)	qnrB2	tet(D)	dfrA15	qacE	IncFII(K)	IncR	Col(pHAD28)	IncFIA(HI1)	IncFIB(K)(pCAV1099-114)	IncFII	IncHI1B(pNDM-MAR)	Col440I	KP1_RS17220	KP1_RS17225	KP1_RS17230	KP1_RS17240
AEI-N_S22	Ghana	KATH	2019	Environment	86	57.56	105404	ST18	KL23	O1/O2v2	0	0	0	0	0	1	0	0	0	0	0	1	1	1	0	0	1	1	0	0	0	0	0	0	0	0	0	1	1	0	0	0	0	0	0	1	1	1	1
GH-AEI-V1_S3	Ghana	KATH	2019	Environment	100	57.55	131260	ST18	KL23	O1/O2v2	0	0	0	0	0	1	0	0	0	0	0	1	1	1	0	0	0	1	1	0	0	0	0	0	0	0	0	1	1	0	0	0	0	0	0	1	1	1	1
NG-AEI-U1_S5	Ghana	CWSP	2019	Environment	18	57.56	1266334	ST18	KL23	O1/O2v2	0	0	0	0	0	1	0	0	0	0	0	1	1	1	0	0	0	1	1	0	0	0	0	0	0	0	0	1	1	0	0	0	0	0	0	1	1	1	1
GH-AEI-D_S18	Ghana	KSTP	2019	Environment	105	57.09	214734	ST147	KL10	O3/O3a	1	1	1	1	1	1	1	1	0	1	0	1	1	1	1	1	1	1	0	1	1	1	1	1	1	1	1	0	1	1	1	1	1	1	1	0	0	0	0
GH-AEI-G_S16	Ghana	KATH	2019	Environment	104	57.09	199295	ST147	KL10	O3/O3a	1	1	1	1	1	1	1	1	0	0	1	1	1	1	1	1	1	1	0	1	1	1	1	1	1	1	1	0	1	1	1	1	1	1	1	0	0	0	0
GH-AEI-C_S15	Ghana	KATH	2019	Environment	113	57.09	195254	ST147	KL10	O3/O3a	1	1	1	1	1	1	1	1	1	0	0	1	1	1	1	1	1	1	0	1	1	1	1	1	1	1	1	0	1	1	1	1	1	1	0	0	0	0	0
GH-AEI-E_S17	Ghana	AWSP	2019	Environment	190	57.09	86833	ST147	KL10	O3/O3a	1	1	1	1	1	1	1	1	0	1	0	1	1	1	1	1	1	1	0	1	1	1	1	1	0	0	1	0	1	1	1	1	1	1	0	0	0	0	0
[truncated: 55 more columns]

## Sheet: Table S4
								Antimicrobial Resisitance Genes
id	Country	year	Host	Isolation source	ST	K_locus	O_locus	aph(3')-VI	armA	aph(6)-Id	aph(3'')-Ib	aadA2	aadA1	aac(3)-IIe	aadA13	aph(3')-Ia	aac(3)-IId	aac(6')-Ib	aadA16	rmtB1	aac(6')-Ib-cr5	aac(6')-Ib-cr7	blaNDM-1	blaSHV-11	blaCTX-M-15	blaTEM-1	blaOXA-1	blaOXA-9	blaSHV	blaCTX-M	blaTEM	blaCTX-M-3	blaTEM-84	blaTEM-169	blaOXA	blaDHA-1	blaSCO-1	ble	emrD	fosA	msr(E)	mph(E)	mph(A)	erm(B)	ere(A)	catB3	catA2	catA1	floR
ERR319501	Kenya	2007	Human	blood	ST147	KL149	O4	no	no	yes	yes	yes	no	no	no	yes	no	no	no	no	no	no	no	yes	yes	yes	no	no	no	no	no	no	no	no	no	no	no	no	yes	yes	no	no	yes	no	no	no	yes	no	no
ERR315108	Kenya	2008	Human	blood	ST147	KL149	O4	no	no	yes	yes	yes	no	yes	no	no	no	no	no	no	yes	no	no	yes	yes	yes	yes	no	no	no	no	no	no	no	no	no	no	no	yes	yes	no	no	no	no	no	yes	yes	no	no
ERR315107	Kenya	2008	Human	cerebrospinal fluid	ST147	KL149	O4	no	no	yes	yes	yes	no	yes	no	no	no	no	no	no	yes	no	no	yes	yes	yes	yes	no	no	no	no	no	no	no	no	no	no	no	yes	yes	no	no	no	no	no	yes	yes	no	no
GH-AEI-D_S18	Ghana	2019	Environment	Water	ST147	KL10	O3/O3a	no	no	yes	yes	no	yes	yes	no	no	no	no	no	no	yes	no	no	yes	yes	no	yes	no	no	no	yes	no	no	no	no	no	no	no	yes	yes	no	no	yes	yes	no	yes	no	yes	no
GH-AEI-C_S15	Ghana	2019	Environment	Water	ST147	KL10	O3/O3a	no	no	yes	yes	no	yes	yes	no	no	no	no	no	no	yes	no	no	yes	yes	no	yes	no	no	no	no	no	yes	no	no	no	no	no	yes	yes	no	no	yes	yes	no	yes	no	yes	no
GH-AEI-G_S16	Ghana	2019	Environment	Water	ST147	KL10	O3/O3a	no	no	yes	yes	no	yes	yes	no	no	no	no	no	no	yes	no	no	yes	yes	no	yes	no	no	no	no	no	no	yes	no	no	no	no	yes	yes	no	no	yes	yes	no	yes	no	yes	no
GH-AEI-E_S17	Ghana	2019	Environment	Water	ST147	KL10	O3/O3a	no	no	yes	yes	no	yes	yes	no	no	no	no	no	no	yes	no	no	yes	yes	no	yes	no	no	no	yes	no	no	no	no	no	no	no	yes	yes	no	no	yes	yes	no	yes	no	yes	no
ERR4782979	Nigeria	2017	Human	Blood	ST147	KL10	O3/O3a	no	yes	yes	yes	yes	no	no	no	no	yes	no	no	no	no	no	no	yes	no	yes	no	no	no	yes	no	no	no	no	no	no	no	no	yes	yes	yes	yes	no	no	no	no	no	no	no
SRR5513517	Nigeria	2013	Human	Blood	ST147	KL10	O3/O3a	no	no	yes	yes	no	no	yes	no	no	no	no	no	no	no	no	no	yes	yes	yes	no	no	no	no	no	no	no	no	no	no	yes	no	yes	yes	no	no	no	no	no	no	no	no	no
SRR5513520	Nigeria	2013	Human	Blood	ST147	KL10	O3/O3a	no	no	yes	yes	no	no	yes	no	no	no	no	no	no	no	no	no	yes	yes	yes	no	no	no	no	no	no	no	no	no	no	yes	no	yes	yes	no	no	no	no	no	no	no	no	no
SRR5513502	Nigeria	2014	Human	Blood	ST147	KL10	O3/O3a	no	no	yes	yes	yes	no	yes	no	yes	no	no	no	no	no	no	no	yes	yes	yes	no	no	no	no	no	no	no	no	no	no	yes	no	yes	yes	no	no	yes	no	no	no	yes	no	no
ERR4783523	Nigeria	2017	Human	Blood	ST147	KL10	O3/O3a	no	no	yes	yes	yes	no	yes	no	yes	no	no	no	no	no	no	no	yes	yes	yes	no	no	no	no	no	no	no	no	no	no	no	no	yes	yes	no	no	yes	no	no	no	yes	no	no
SRR8885599	Egypt	0	Human	0	ST147	KL20	O1/O2v1	yes	yes	no	no	no	no	no	no	yes	no	no	no	no	no	no	yes	yes	yes	no	no	no	no	no	no	no	no	no	no	no	no	yes	yes	yes	yes	yes	yes	no	no	no	no	no	no
SRR8885606	Egypt	0	Human	0	ST147	KL20	O1/O2v1	yes	yes	no	no	no	yes	no	no	no	no	yes	no	no	no	no	yes	yes	yes	yes	no	yes	no	no	no	no	no	no	no	no	no	yes	yes	yes	yes	yes	yes	no	no	no	no	no	no
ERR6384980	South Africa	2017	Human	clinical material	ST147	KL106	O1/O2v2	no	no	no	no	no	no	no	no	yes	no	no	yes	no	yes	no	no	yes	no	yes	no	no	no	no	no	yes	no	no	no	no	no	no	yes	yes	no	no	yes	no	no	no	no	no	yes
ERR2695854	Nigeria	2017	Human	0	ST147	KL106	O1/O2v2	yes	yes	yes	yes	yes	no	no	no	no	no	no	no	no	no	no	yes	yes	yes	yes	no	no	no	no	no	no	no	no	no	no	no	yes	yes	yes	yes	yes	no	no	no	no	no	no	no
SRR12921199	Algeria	2012	Human	Urines	ST147	KL64	O1/O2v1	no	no	no	no	no	no	no	no	no	yes	no	no	no	no	no	no	yes	yes	yes	no	no	no	no	no	no	no	no	no	no	no	no	yes	yes	no	no	no	no	yes	no	no	no	no
SRR12921217	Algeria	2011	Human	blood	ST147	KL64	O1/O2v1	no	no	no	no	no	yes	no	no	no	yes	yes	no	no	no	no	no	yes	yes	no	yes	no	no	no	yes	no	no	no	yes	no	no	no	yes	yes	no	no	no	no	yes	yes	no	no	no
ERR2695860	Nigeria	2017	Human	0	ST147	KL64	O1/O2v1	no	no	no	no	no	yes	yes	yes	yes	no	no	no	no	yes	no	yes	yes	yes	yes	yes	yes	no	no	no	no	no	no	no	no	no	yes	yes	yes	no	no	no	no	no	yes	no	no	no
ERR2695858	Nigeria	2017	Human	0	ST147	KL64	O1/O2v1	no	no	no	no	no	yes	yes	yes	yes	no	no	no	no	yes	no	yes	yes	yes	yes	yes	yes	no	no	no	no	no	no	no	no	no	yes	yes	yes	no	no	no	no	no	yes	no	no	no
ERR4783565	Nigeria	0	Human	Blood	ST147	KL64	O1/O2v1	yes	no	no	no	no	yes	no	no	no	no	yes	no	no	no	no	yes	yes	yes	yes	no	yes	no	no	no	no	no	no	no	no	no	yes	yes	yes	no	no	no	no	no	no	no	no	no
SRR17931045	Kenya	2019	Human	0	ST147	KL64	O1/O2v1	no	no	yes	yes	yes	no	no	no	yes	yes	no	no	yes	yes	no	no	yes	yes	yes	no	no	no	no	no	no	no	no	no	yes	no	no	yes	yes	no	no	no	no	no	no	yes	no	no
SRR8885609	Egypt	0	Human	0	ST147	KL64	O1/O2v1	yes	yes	no	no	no	yes	no	no	yes	no	no	no	no	no	yes	yes	yes	yes	yes	yes	yes	no	no	no	no	no	no	no	no	no	yes	yes	yes	yes	yes	yes	no	no	yes	no	no	no
SRR8885603	Egypt	0	Human	0	ST147	KL64	O1/O2v1	yes	yes	no	no	no	yes	no	no	yes	no	yes	no	no	no	no	yes	yes	yes	yes	yes	yes	no	no	no	no	no	no	no	no	no	yes	yes	yes	yes	yes	yes	no	no	yes	no	no	no
SRR8885600	Egypt	0	Human	0	ST147	KL64	O1/O2v1	no	no	yes	yes	no	no	yes	no	no	no	no	no	no	yes	no	yes	yes	yes	yes	yes	no	no	no	no	no	no	no	no	no	no	yes	yes	yes	no	no	no	no	no	yes	no	no	no
ERR6350769	Zambia	2016	Human	Blood	ST147	KL64	O1/O2v1	no	no	yes	yes	yes	no	yes	no	no	no	no	no	no	yes	no	no	yes	yes	no	yes	no	no	no	yes	no	no	no	no	no	no	no	yes	yes	no	no	yes	no	no	yes	yes	yes	no
ERR6350933	Zambia	2016	Human	Blood	ST147	KL64	O1/O2v1	no	no	yes	yes	yes	no	yes	no	no	no	no	no	no	yes	no	no	yes	yes	no	yes	no	no	no	yes	no	no	no	no	no	no	no	yes	yes	no	no	yes	no	no	yes	yes	yes	no
ERR6350913	Zambia	2016	Human	Blood	ST147	KL64	O1/O2v1	no	no	yes	yes	yes	no	yes	no	no	no	no	no	no	yes	no	no	yes	yes	no	yes	no	no	no	yes	no	no	no	no	no	no	no	yes	yes	no	no	yes	no	no	yes	yes	yes	no
ERR6350890	Zambia	2016	Human	Blood	ST147	KL64	O1/O2v1	no	no	yes	yes	yes	no	yes	no	no	no	no	no	no	yes	no	no	yes	yes	no	yes	no	no	no	yes	no	no	no	no	no	no	no	yes	yes	no	no	yes	no	no	yes	yes	yes	no
ERR4783368	Nigeria	2017	Human	Blood	ST147	KL64	O1/O2v1	no	no	yes	yes	no	yes	no	no	no	no	no	no	no	yes	no	no	no	yes	yes	yes	no	yes	no	no	no	no	no	no	no	no	no	yes	yes	no	no	yes	no	no	yes	no	yes	no
ERR4783279	Nigeria	2016	Environment	Water	ST147	KL64	O1/O2v1	no	no	yes	yes	yes	no	yes	no	no	no	no	no	no	yes	no	no	no	yes	yes	yes	no	yes	no	no	no	no	no	no	no	no	no	yes	yes	no	no	yes	no	no	yes	yes	yes	no
ERR2695869	Nigeria	2017	Human	0	ST147	KL64	O1/O2v1	yes	yes	yes	yes	yes	no	yes	no	no	no	no	no	no	yes	no	yes	no	yes	yes	yes	no	yes	no	no	no	no	no	no	no	no	yes	yes	yes	yes	yes	yes	no	no	yes	yes	yes	no
ERR2695868	Nigeria	2018	Human	0	ST147	KL64	O1/O2v1	yes	yes	yes	yes	yes	no	yes	no	no	no	no	no	no	yes	no	yes	no	yes	yes	yes	no	yes	no	no	no	no	no	no	no	no	yes	yes	yes	yes	yes	yes	no	no	yes	yes	yes	no
id	Country	year	Host	Isolation source	ST	K_locus	O_locus	aac(3)-IId	aac(6')-Ib	rmtF	aac(3)-IIe	aph(3')-Ia	aadA2	aph(3'')-Ib	aph(6)-Id	blaSHV-11	blaLAP-2	blaSHV-2	blaNDM-1	blaCTX-M-15	blaTEM-1	blaOXA-1	ble	emrD	fosA	mph(A)	catA2	floR	catB	catB3	oqxB	oqxA	oqxB19	qnrS1	arr-2	sul2	sul1	tet(D)	dfrA12		Col(pHAD28)	IncC	IncFIA(HI1)	IncFIB(K)	IncFII(pKP91)	IncR		KP1_RS17220	KP1_RS17225
SRR17431348	USA	2019	Human	abdominal fluid	ST18	unknown (KL50)	O3b	no	no	no	no	no	no	no	no	yes	no	no	no	no	no	no	no	yes	yes	no	no	no	no	no	no	yes	yes	no	no	no	no	no	no		yes	no	no	yes	yes	no		no	no
ERR4661754	Philippines	2017	Human	Blood	ST18	KL122	O3b	no	yes	yes	yes	yes	no	no	no	yes	no	no	yes	yes	yes	yes	yes	yes	yes	yes	no	yes	yes	yes	no	yes	yes	yes	yes	yes	no	no	no		no	yes	no	no	no	no		no	no
SRR10377101	USA	2016	Human	Urine	ST18	KL23	O1/O2v1	no	no	no	no	no	yes	yes	yes	yes	no	no	no	no	no	no	no	yes	yes	no	no	no	no	no	no	yes	yes	yes	no	yes	yes	no	yes		no	no	no	no	no	yes		no	yes
ERR3562253	Netherlands	2013	human	0	ST18	KL23	O1/O2v2	yes	no	no	no	no	no	no	no	no	yes	yes	no	no	no	no	no	yes	yes	no	yes	no	no	no	no	yes	yes	yes	no	yes	no	yes	no		no	no	yes	yes	no	no		yes	yes
ERR971955	Malawi	2007	Human	blood	ST18	KL23	O1/O2v2	no	no	no	no	no	no	no	no	yes	no	no	no	no	no	no	no	yes	yes	no	yes	no	no	no	no	yes	yes	no	no	yes	no	yes	no		no	no	no	yes	no	no		yes	yes
AEI-N_S22	Ghana	2019	Environment	wastewater	ST18	KL23	O1/O2v2	no	no	no	no	no	no	no	no	yes	no	no	no	no	no	no	no	yes	yes	no	no	no	no	no	yes	yes	no	no	no	no	no	no	no		yes	no	no	no	yes	yes		yes	yes
NG-AEI-U1_S5	Ghana	2019	Environment	wastewater	ST18	KL23	O1/O2v2	no	no	no	no	no	no	no	no	yes	no	no	no	no	no	no	no	yes	yes	no	no	no	no	no	no	yes	yes	no	no	no	no	no	no		yes	no	no	no	yes	yes		yes	yes
GH-AEI-V1_S3	Ghana	2019	Environment	wastewater	ST18	KL23	O1/O2v2	no	no	no	no	no	no	no	no	yes	no	no	no	no	no	no	no	yes	yes	no	no	no	no	no	no	yes	yes	no	no	no	no	no	no		yes	no	no	no	yes	yes		yes	yes
[truncated: 129 more columns]

## Sheet: Table S5
ST147	ST18
snp-dists 0.8.2	GH-AEI-G_S16	SRR5513520	SRR8885603	ERR4783523	ERR6350769	ERR2695854	ERR4782979	ERR2695858	ERR319501	ERR6350933	ERR4783368	SRR12921199	ERR2695868	GH-AEI-E_S17	ERR315107	GH-AEI-C_S15	SRR8885606	GH-AEI-D_S18	SRR8885599	ERR6384980	SRR5513517	SRR8885609	SRR8885600	SRR17931045	ERR4783565	ERR2695860	ERR2695869	SRR5513502	SRR12921217	ERR6350890	ERR6350913	ERR4783279	ERR315108
GH-AEI-G_S16	0	909	2755	967	2626	2414	933	2353	3196	2639	2643	2659	2799	52	3221	48	3474	30	3454	3006	915	2724	2616	2817	2881	2354	2800	958	2599	2639	2847	2816	3205
SRR5513520	909	0	2799	250	2675	2770	147	2629	3232	2691	2689	2724	2858	916	3260	924	3504	898	3485	2658	6	2780	2659	2862	2925	2646	2865	151	2657	2688	2895	2862	3250
SRR8885603	2755	2799	0	2925	328	1438	2822	266	3356	337	345	434	523	2751	3385	2777	2662	2751	2668	1653	2802	23	324	124	184	279	532	2856	327	342	549	518	3371
ERR4783523	967	250	2925	0	2709	2916	275	2755	3361	2724	2726	2659	2894	1007	3298	875	3631	954	3611	2783	255	2905	2785	2988	2953	2772	2901	116	2691	2723	2920	2899	3379
ERR6350769	2626	2675	328	2709	0	1298	2698	192	3230	35	129	187	318	2625	3250	2608	2531	2619	2537	1507	2678	308	126	371	432	203	326	2641	172	37	241	302	3248
ERR2695854	2414	2770	1438	2916	1298	0	2816	1314	3202	1311	1316	1322	1495	2440	3224	2454	2489	2433	2498	1034	2774	1420	1290	1497	1559	1308	1488	2850	1269	1312	1513	1491	3208
ERR4782979	933	147	2822	275	2698	2816	0	2653	3257	2713	2715	2748	2882	940	3285	948	3531	923	3512	2682	152	2804	2682	2886	2851	2670	2890	203	2681	2711	2908	2888	3275
ERR2695858	2353	2629	266	2755	192	1314	2653	0	3218	208	208	292	396	2350	3246	2376	2534	2350	2511	1514	2635	253	202	320	385	20	403	2686	188	206	413	381	3234
ERR319501	3196	3232	3356	3361	3230	3202	3257	3218	0	3245	3247	3279	3417	3170	30	3211	3586	3182	3606	3547	3239	3338	3217	3418	3382	3235	3424	3290	3213	3242	3439	3420	20
ERR6350933	2639	2691	337	2724	35	1311	2713	208	3245	0	143	203	334	2638	3265	2621	2547	2631	2553	1514	2695	323	141	387	449	222	341	2657	188	42	248	317	3258
ERR4783368	2643	2689	345	2726	129	1316	2715	208	3247	143	0	202	264	2639	3267	2625	2545	2639	2551	1524	2694	322	140	387	352	220	269	2654	183	143	342	247	3264
SRR12921199	2659	2724	434	2659	187	1322	2748	292	3279	203	202	0	382	2649	3208	2555	2570	2664	2577	1547	2730	402	293	475	541	290	387	2591	55	199	407	375	3291
ERR2695868	2799	2858	523	2894	318	1495	2882	396	3417	334	264	382	0	2795	3437	2781	2733	2801	2742	1713	2862	510	332	579	640	400	11	2824	363	330	540	29	3429
GH-AEI-E_S17	52	916	2751	1007	2625	2440	940	2350	3170	2638	2639	2649	2795	0	3194	94	3453	76	3433	2994	922	2722	2613	2816	2876	2349	2793	963	2586	2634	2839	2811	3179
ERR315107	3221	3260	3385	3298	3250	3224	3285	3246	30	3265	3267	3208	3437	3194	0	3196	3615	3206	3634	3574	3267	3366	3234	3446	3410	3263	3444	3227	3230	3263	3459	3440	16
GH-AEI-C_S15	48	924	2777	875	2608	2454	948	2376	3211	2621	2625	2555	2781	94	3196	0	3487	59	3467	3021	930	2748	2638	2841	2901	2375	2780	850	2572	2617	2827	2798	3220
SRR8885606	3474	3504	2662	3631	2531	2489	3531	2534	3586	2547	2545	2570	2733	3453	3615	3487	0	3462	58	2872	3513	2653	2535	2716	2775	2549	2730	3563	2510	2542	2746	2718	3605
GH-AEI-D_S18	30	898	2751	954	2619	2433	923	2350	3182	2631	2639	2664	2801	76	3206	59	3462	0	3442	2994	903	2728	2607	2814	2778	2367	2799	943	2604	2633	2830	2812	3200
SRR8885599	3454	3485	2668	3611	2537	2498	3512	2511	3606	2553	2551	2577	2742	3433	3634	3467	58	3442	0	2878	3494	2659	2545	2722	2782	2524	2739	3543	2517	2547	2752	2724	3624
ERR6384980	3006	2658	1653	2783	1507	1034	2682	1514	3547	1514	1524	1547	1713	2994	3574	3021	2872	2994	2878	0	2663	1632	1516	1695	1660	1523	1721	2712	1490	1520	1719	1697	3564
SRR5513517	915	6	2802	255	2678	2774	152	2635	3239	2695	2694	2730	2862	922	3267	930	3513	903	3494	2663	0	2786	2659	2868	2928	2650	2871	155	2663	2692	2894	2867	3257
SRR8885609	2724	2780	23	2905	308	1420	2804	253	3338	323	322	402	510	2722	3366	2748	2653	2728	2659	1632	2786	0	316	101	166	260	514	2837	297	320	529	497	3352
SRR8885600	2616	2659	324	2785	126	1290	2682	202	3217	141	140	293	332	2613	3234	2638	2535	2607	2545	1516	2659	316	0	381	442	212	339	2714	178	139	342	315	3234
SRR17931045	2817	2862	124	2988	371	1497	2886	320	3418	387	387	475	579	2816	3446	2841	2716	2814	2722	1695	2868	101	381	0	229	336	586	2919	371	386	595	560	3436
ERR4783565	2881	2925	184	2953	432	1559	2851	385	3382	449	352	541	640	2876	3410	2901	2775	2778	2782	1660	2928	166	442	229	0	397	647	2980	431	437	632	525	3400
ERR2695860	2354	2646	279	2772	203	1308	2670	20	3235	222	220	290	400	2349	3263	2375	2549	2367	2524	1523	2650	260	212	336	397	0	405	2703	184	210	418	395	3246
ERR2695869	2800	2865	532	2901	326	1488	2890	403	3424	341	269	387	11	2793	3444	2780	2730	2799	2739	1721	2871	514	339	586	647	405	0	2829	366	335	547	36	3435
SRR5513502	958	151	2856	116	2641	2850	203	2686	3290	2657	2654	2591	2824	963	3227	850	3563	943	3543	2712	155	2837	2714	2919	2980	2703	2829	0	2621	2652	2859	2827	3308
SRR12921217	2599	2657	327	2691	172	1269	2681	188	3213	188	183	55	363	2586	3230	2572	2510	2604	2517	1490	2663	297	178	371	431	184	366	2621	0	180	391	356	3225
ERR6350890	2639	2688	342	2723	37	1312	2711	206	3242	42	143	199	330	2634	3263	2617	2542	2633	2547	1520	2692	320	139	386	437	210	335	2652	180	0	238	316	3259
ERR6350913	2847	2895	549	2920	241	1513	2908	413	3439	248	342	407	540	2839	3459	2827	2746	2830	2752	1719	2894	529	342	595	632	418	547	2859	391	238	0	515	3457
ERR4783279	2816	2862	518	2899	302	1491	2888	381	3420	317	247	375	29	2811	3440	2798	2718	2812	2724	1697	2867	497	315	560	525	395	36	2827	356	316	515	0	3438
ERR315108	3205	3250	3371	3379	3248	3208	3275	3234	20	3258	3264	3291	3429	3179	16	3220	3605	3200	3624	3564	3257	3352	3234	3436	3400	3246	3435	3308	3225	3259	3457	3438	0
snp-dists 0.8.2	SRR17431348	ERR3562253	AEI-N_S22	ERR4661754	NG-AEI-U1_S5	GH-AEI-V1_S3	SRR10377101	ERR971955
SRR17431348	0	3344	3817	1880	3301	3456	3360	3284
ERR3562253	3344	0	680	3372	166	384	187	116
AEI-N_S22	3817	680	0	3755	525	737	680	629
ERR4661754	1880	3372	3755	0	3328	3461	3387	3306
NG-AEI-U1_S5	3301	166	525	3328	0	226	193	112
GH-AEI-V1_S3	3456	384	737	3461	226	0	405	336
SRR10377101	3360	187	680	3387	193	405	0	137
ERR971955	3284	116	629	3306	112	336	137	0

## Sheet: Table S6
								aminoglycoside				betalactams				macrolide		phenicol	biocides	quinolone	sulfonamide		tetracycline	trimethoprim	copper							silver								mercury
sample_id	genome ST	num_contigs	size	GC (%)	rep_type(s)	predicted_mobility	primary_cluster_id	aph(6)-Id	aph(3'')-Ib	aadA1	aac(3)-IIe	blaTEM-84	blaCTX-M-15	blaTEM	blaTEM-169	mph(A)	erm(B)	catA1	qacE	qnrB2	sul1	sul2	tet(D)	dfrA15	pcoA	pcoB	pcoC	pcoD	pcoE	pcoR	pcoS	silA	silB	silC	silE	silF	silP	silR	silS	merA	merD	merP	merR	merT
GH-AEI-C_S15_plasmid_AA402	ST147	21	115797	51.4107	IncFIB,IncHI1B,IncU	non-mobilizable	AA402	no	no	no	no	no	no	no	no	no	no	yes	yes	yes	yes	no	yes	no	no	no	no	no	no	no	no	no	no	no	no	no	no	no	no	yes	yes	yes	yes	yes
GH-AEI-C_S15_plasmid_AA816	ST147	18	91130	51.7755	rep_cluster_2358	non-mobilizable	AA816	yes	yes	yes	no	no	yes	no	no	no	no	no	no	no	no	yes	no	yes	yes	yes	yes	yes	yes	yes	yes	yes	yes	yes	yes	yes	yes	yes	yes	no	no	no	no	no
GH-AEI-C_S15_plasmid_AA338	ST147	6	87853	52.927	IncFIA,IncFIC	conjugative	AA338	no	no	no	no	yes	no	no	no	yes	yes	no	no	no	no	no	no	no	no	no	no	no	no	no	no	no	no	no	no	no	no	no	no	no	no	no	no	no
GH-AEI-C_S15_plasmid_AB189	ST147	1	11856	49.3421	IncR	non-mobilizable	AB189	no	no	no	no	no	no	no	no	no	no	no	no	no	no	no	no	no	no	no	no	no	no	no	no	no	no	no	no	no	no	no	no	no	no	no	no	no
GH-AEI-C_S15_plasmid_AA103	ST147	1	4266	41.1392	ColRNAI_rep_cluster_1987	non-mobilizable	AA103	no	no	no	no	no	no	no	no	no	no	no	no	no	no	no	no	no	no	no	no	no	no	no	no	no	no	no	no	no	no	no	no	no	no	no	no	no
GH-AEI-D_S18_plasmid_AA338	ST147	7	77574	52.8051	IncFIA,IncFIC	conjugative	AA338	no	no	no	no	no	no	no	no	yes	yes	no	no	no	no	no	no	no	no	no	no	no	no	no	no	no	no	no	no	no	no	no	no	no	no	no	no	no
GH-AEI-D_S18_plasmid_AA402	ST147	30	194697	51.3619	IncFIB,IncU,IncHI1B	non-mobilizable	AA402	no	no	yes	no	no	no	yes	no	no	no	yes	yes	yes	yes	no	yes	yes	yes	yes	yes	yes	yes	yes	yes	yes	yes	yes	yes	yes	yes	yes	yes	yes	yes	yes	no	yes
GH-AEI-D_S18_plasmid_AB187	ST147	4	19718	50.213	IncR	mobilizable	AB187	no	no	no	no	no	yes	no	no	no	no	no	no	no	no	no	no	no	no	no	no	no	no	no	no	no	no	no	no	no	no	no	no	no	no	no	no	no
GH-AEI-D_S18_plasmid_AB595	ST147	1	5198	58.4263	-	non-mobilizable	AB595	yes	yes	no	no	no	no	no	no	no	no	no	no	no	no	yes	no	no	no	no	no	no	no	no	no	no	no	no	no	no	no	no	no	no	no	no	no	no
GH-AEI-D_S18_plasmid_AA103	ST147	1	4266	41.1861	ColRNAI_rep_cluster_1987	non-mobilizable	AA103	no	no	no	no	no	no	no	no	no	no	no	no	no	no	no	no	no	no	no	no	no	no	no	no	no	no	no	no	no	no	no	no	no	no	no	no	no
GH-AEI-D_S18_plasmid_AA113	ST147	1	3492	49.6277	rep_cluster_2358	non-mobilizable	AA113	no	no	no	no	no	no	no	no	no	no	no	no	no	no	no	no	no	no	no	no	no	no	no	no	no	no	no	no	no	no	no	no	no	no	no	no	no
GH-AEI-E_S17_plasmid_AA338	ST147	8	89036	52.5181	IncFIA,IncFIC	conjugative	AA338	no	no	yes	no	no	no	yes	no	yes	yes	no	yes	yes	yes	no	no	no	no	no	no	no	no	no	no	no	no	no	no	no	no	no	no	no	no	no	no	no
GH-AEI-E_S17_plasmid_AA402	ST147	43	177503	51.3253	IncFIB,IncHI1B,IncR,IncU	non-mobilizable	AA402	yes	yes	no	yes	no	no	no	no	no	no	yes	no	no	no	yes	no	no	yes	yes	yes	yes	yes	yes	yes	no	no	no	yes	no	no	no	yes	no	no	no	yes	yes
GH-AEI-E_S17_plasmid_AA810	ST147	3	10012	51.8777	-	non-mobilizable	AA810	no	no	no	no	no	no	no	no	no	no	no	no	no	no	no	no	no	no	no	no	no	no	no	no	yes	yes	yes	no	yes	no	yes	no	no	no	no	no	no
GH-AEI-E_S17_plasmid_AA103	ST147	1	4266	41.6081	ColRNAI_rep_cluster_1987	non-mobilizable	AA103	no	no	no	no	no	no	no	no	no	no	no	no	no	no	no	no	no	no	no	no	no	no	no	no	no	no	no	no	no	no	no	no	no	no	no	no	no
GH-AEI-E_S17_plasmid_AC431	ST147	6	14866	51.3454	-	non-mobilizable	AC431	no	no	no	no	no	yes	no	no	no	no	no	no	no	no	no	no	no	no	no	no	no	no	no	no	no	no	no	no	no	no	no	no	no	no	no	no	no
GH-AEI-G_S16_plasmid_AA338	ST147	6	79998	52.3776	IncFIA,IncFIC	conjugative	AA338	no	no	no	no	no	no	no	yes	yes	yes	no	no	no	no	no	no	no	no	no	no	no	no	no	no	no	no	no	no	no	no	no	no	no	no	no	no	no
GH-AEI-G_S16_plasmid_AA816	ST147	18	104467	51.2123	IncFIB,IncU,rep_cluster_2358	non-mobilizable	AA816	yes	yes	no	no	no	yes	no	no	no	no	no	no	no	no	yes	no	no	yes	yes	yes	yes	yes	yes	yes	yes	yes	yes	yes	yes	yes	yes	yes	no	no	no	no	no
GH-AEI-G_S16_plasmid_AA402	ST147	17	92510	51.5879	IncHI1B	non-mobilizable	AA402	no	no	yes	no	no	no	no	no	no	no	yes	yes	yes	yes	no	no	yes	no	no	no	no	no	no	no	no	no	no	no	no	no	no	no	yes	yes	yes	yes	yes
GH-AEI-G_S16_plasmid_AB189	ST147	4	16630	49.1822	IncFIA,IncR	mobilizable	AB189	no	no	no	no	no	no	no	no	no	no	no	no	no	no	no	no	no	no	no	no	no	no	no	no	no	no	no	no	no	no	no	no	no	no	no	no	no
GH-AEI-G_S16_plasmid_AA103	ST147	1	4266	41.2096	ColRNAI_rep_cluster_1987	non-mobilizable	AA103	no	no	no	no	no	no	no	no	no	no	no	no	no	no	no	no	no	no	no	no	no	no	no	no	no	no	no	no	no	no	no	no	no	no	no	no	no
GH-AEI-V1_S3_plasmid_AA116	ST18	1	3578	45.6121	ColRNAI_rep_cluster_1987	non-mobilizable	AA116	no	no	no	no	no	no	no	no	no	no	no	no	no	no	no	no	no	no	no	no	no	no	no	no	no	no	no	no	no	no	no	no	no	no	no	no	no
NG-AEI-U1_S5_plasmid_AA116	ST18	1	3578	45.668	ColRNAI_rep_cluster_1987	non-mobilizable	AA116	no	no	no	no	no	no	no	no	no	no	no	no	no	no	no	no	no	no	no	no	no	no	no	no	no	no	no	no	no	no	no	no	no	no	no	no	no
AEI-N_S22_plasmid_AA116	ST18	1	3578	45.5282	ColRNAI_rep_cluster_1987	non-mobilizable	AA116	no	no	no	no	no	no	no	no	no	no	no	no	no	no	no	no	no	no	no	no	no	no	no	no	no	no	no	no	no	no	no	no	no	no	no	no	no
